# Supplementary material for: Identification and Expression Analysis of MPK and MKK Gene Families in Pecan (Carya illinoinensis)
Source: Int J Mol Sci. 2022 Dec 2;23(23):15190. doi: 10.3390/ijms232315190 (PMC9737717; doi:10.3390/ijms232315190)
Supplement: Supplementary file 1 [file ijms-23-15190-s001.zip]

Archive with 3 entries (2 files):
- ijms-2048829-Supplementary files/
- ijms-2048829-Supplementary files/Supplementary Figures.docx
- ijms-2048829-Supplementary files/Supplementary Tables.xlsx
