# Supplementary material for: Identification and Expression Analysis of MPK and MKK Gene Families in Pecan (Carya illinoinensis)
Source: Int J Mol Sci. 2022 Dec 2;23(23):15190. doi: 10.3390/ijms232315190 (PMC9737717; doi:10.3390/ijms232315190)
Supplement: Supplementary file 1 [file ijms-23-15190-s001.zip › ijms-2048829-Supplementary files/Supplementary Tables.xlsx]

## Sheet: Sheet1
Table S1. Summary of CiPawMPKs and CiPawMKKs in pecan. Both MPK and MKK genes were divided into four groups (A, B, C, and D)
Gene family	Group	Gene name	Gene ID	Amino acid No.	Molecular weight/kD	Isoelectric point(pI)	Subcellular localization
MPK	A(4)	CiPawMPK3-1	CiPaw.14G076500	374	43.1022	5.45	Cytoplasmic
		CiPawMPK3-2	CiPaw.13G105200	375	43.6391	5.53	Cytoplasmic
		CiPawMPK6-1	CiPaw.01G198700	400	45.62	5.45	Cytoplasmic
		CiPawMPK6-2	CiPaw.02G123200	391	44.9003	5.3	Cytoplasmic
	B(4)	CiPawMPK4-1	CiPaw.12G090100	378	42.9981	6.02	Cytoplasmic
		CiPawMPK4-2	CiPaw.11G130900	379	43.2064	6.5	Cytoplasmic
		CiPawMPK4-3	CiPaw.02G033600	372	42.8968	5.92	Cytoplasmic
		CiPawMPK13	CiPaw.14G075800	371	42.8081	5.21	Cytoplasmic
	C(3)	CiPawMPK1	CiPaw.07G157400	372	42.6535	6.67	Cytoplasmic
		CiPawMPK7-1	CiPaw.07G050900	368	42.101	8.51	Cytoplasmic
		CiPawMPK7-2	CiPaw.08G138700	368	42.4411	7.67	Cytoplasmic
	D(7)	CiPawMPK9-1	CiPaw.16G091700	630	71.2562	6.76	Outer Membrane
		CiPawMPK9-2	CiPaw.15G140400	520	59.1531	6.46	Cytoplasmic
		CiPawMPK9-3	CiPaw.05G250400	506	57.9491	6.31	Cytoplasmic
		CiPawMPK16-1	CiPaw.02G090700	452	51.2166	8.96	Periplasmic
		CiPawMPK16-2	CiPaw.01G158500	556	63.1793	8.58	Cytoplasmic
		CiPawMPK19	CiPaw.11G154800	605	68.3754	9.14	Cytoplasmic
		CiPawMPK20	CiPaw.03G188700	514	58.0994	9.31	Periplasmic
MKK	A(4)	CiPawMKK2-1	CiPaw.03G211300	354	39.3672	5.79	Cytoplasmic
		CiPawMKK2-2	CiPaw.04G147300	354	39.1951	5.42	Periplasmic
		CiPawMKK6-1	CiPaw.03G222700	354	39.8768	5.96	Outer Membrane
		CiPawMKK2-2	CiPaw.04G155200	354	39.9821	5.96	Cytoplasmic
	B(1)	CiPawMKK3	CiPaw.03G043100	522	58.1012	5.52	Cytoplasmic
	C(2)	CiPawMKK5-1	CiPaw.02G129900	355	39.3886	8.64	Cytoplasmic
		CiPawMKK5-2	CiPaw.01G209900	330	36.5675	8.17	Cytoplasmic
	D(3)	CiPawMKK9-1	CiPaw.16G097400	315	35.3976	7.64	Cytoplasmic
		CiPawMKK9-2	CiPaw.15G147400	375	42.5659	8.87	Cytoplasmic
		CiPawMKK10	CiPaw.11G096700	330	37.1845	6.7	Cytoplasmic
Table S2. Gene number and ID of MPKs and MKKs in Arabidopsis, rice, pecan, Chinese hickory, poplor and walnut.
MPK	Arabidopsis thaliana		Oryza sativa		Juglans regia		Carya illinoinensis		Carya cathayensis		popolus
	gene name	gene ID	gene name	gene ID	gene name	gene ID	gene name	gene ID	gene name	gene ID	gene name	gene ID
	AtMPK1	At1g10210	OsMPK3	Os03g17700	JrMPK2-1	JreChr11G11300	CiPawMPK1	CiPaw.07G157400	CcaMPK3-1	CCA1568S0010	PtMPK1	POPTR_0002S03340
	AtMPK2	At1g59580	OsMPK4	Os10g38950	JrMPK2-2	JreChr12G10959	CiPawMPK3-1	CiPaw.14G076500	CcaMPK3-2	CCA0861S0033	PtMPK2	POPTR_0005S25270
	AtMPK3	At3g45640	OsMPK6	Os06g06090	JrMPK3-1	JreChr13G10057	CiPawMPK3-2	CiPaw.13G105200	CcaMPK4-1	CCA0782S0151	PtMPK3-1	POPTR_0001S27860
	AtMPK4	At4g01370	OsMPK7	Os06g48590	JrMPK3-2	JreChr14G10008	CiPawMPK4-1	CiPaw.12G090100	CcaMPK4-2	CCA0623S0093	PtMPK3-2	POPTR_0009S07050
	AtMPK5	At4g11330	OsMPK14	Os02g05480	JrMPK6-1	JreChr01G12237	CiPawMPK4-2	CiPaw.11G130900	CcaMPK4-3	CCA0628S0026	PtMPK4	POPTR_0001S09800
	AtMPK6	At2g43790	OsMPK16	Os11g17080	JrMPK6-2	JreChr02G10994	CiPawMPK4-3	CiPaw.02G033600	CcaMPK6-1	CCA0500S0110	PtMPK5-1	POPTR_0002S16400
	AtMPK7	At2g18170	OsMPK17-1	Os06g49430	JrMPK6-3	JreChr07G11505	CiPawMPK6-1	CiPaw.01G198700	CcaMPK6-2	CCA0789S0101	PtMPK5-2	POPTR_0014S08450
	AtMPK8	At1g18150	OsMPK17-2	Os02g04230	JrMPK7-1	JreChr07G12784	CiPawMPK6-2	CiPaw.02G123200	CcaMPK6-3	CCA1620S0030	PtMPK6-1	POPTR_0007S00930
	AtMPK9	At3g18040	OsMPK20-1	Os01g43910	JrMPK7-2	JreChr08G11063	CiPawMPK7-1	CiPaw.07G050900	CcaMPK7-1	CCA0947S0022	PtMPK6-2	POPTR_0017S04290
	AtMPK10	At3g59790	OsMPK20-2	Os05g50560	JrMPK9-1	JreChr05G12059	CiPawMPK7-2	CiPaw.08G138700	CcaMPK7-2	CCA1027S0034	PtMPK7	POPTR_0005S12140
	AtMPK11	At1g01560	OsMPK20-3	Os06g26340	JrMPK9-2	JreChr15G11194	CiPawMPK9-1	CiPaw.16G091700	CcaMPK7-3	CCA1027S0033	PtMPK9-1	POPTR_0012S04590
	AtMPK12	At2g46070	OsMPK20-4	Os01g47530	JrMPK9-3	JreChr16G10357	CiPawMPK9-2	CiPaw.15G140400	CcaMPK9-1	CCA1161S0005	PtMPK9-2	POPTR_0015S04380
	AtMPK13	At1g07880	OsMPK20-5	Os05g49140	JrMPK12	JreChr02G12038	CiPawMPK9-3	CiPaw.05G250400	CcaMPK9-2	CCA1236S0022	PtMPK11	POPTR_0008S12890
	AtMPK14	At4g36450	OsMPK21-1	Os05g50120	JrMPK13	JreChr14G11770	CiPawMPK13	CiPaw.14G075800	CcaMPK9-3	CCA0857S0083	PtMPK14	POPTR_0007S13370
	AtMPK15	At1g73670	OsMPK21-2	Os01g45620	JrMPK16-1	JreChr01G11614	CiPawMPK16-1	CiPaw.02G090700	CcaMPK13	CCA0861S0043	PtMPK16-1	POPTR_0010S03070
	AtMPK16	At5g19010			JrMPK16-2	JreChr02G10645	CiPawMPK16-2	CiPaw.01G158500	CcaMPK16-1	CCA1199S0057	PtMPK16-2	POPTR_0008S20530
	AtMPK17	At2g01450			JrMPK19	JreChr11G11587	CiPawMPK19	CiPaw.11G154800	CcaMPK16-2	CCA0975S0008	PtMPK17	POPTR_0010S12240
	AtMPK18	At1g53510			JrMPK20	JreChr03G11375	CiPawMPK20	CiPaw.03G188700	CcaMPK19	CCA0533S0025	PtMPK18	POPTR_0001S39020
	AtMPK19	At3g14720							CcaMPK20	CCA1037S0018	PtMPK19	POPTR_0011S10390
	AtMPK20	At2g42880									PtMPK20-1	POPTR_0005S22350
MKK	Arabidopsis thaliana		Oryza sativa		Juglans regia		Carya illinoinensis		Carya cathayensis		popolus
	gene name	gene ID	gene name	gene ID	gene name	gene ID	gene name	gene ID	gene name	gene ID	gene name	gene ID
	AtMKK1	At4g26070	OsMKK1	Os06g05520	JrMKK2-1	JreChr03G11887	CiPawMKK2-1	CiPaw.03G211300	CcaMKK2-1	CCA0953S0053	PtMPK2-1	POPTR_0018S05420
	AtMKK2	At4g29810	OsMKK3	Os06g27890	JrMKK2-2	JreChr04G11024	CiPawMKK2-2	CiPaw.04G147300	CcaMKK2-2	CCA1033S0047	PtMPK2-2	POPTR_0006S14850
	AtMKK3	At5g40440	OsMKK4	Os02g54600	JrMKK3	JreChr03G11948	CiPawMKK3	CiPaw.03G043100	CcaMKK3	CCA0520S0027	PtMPK3	POPTR_0001S35290
	AtMKK4	At1g51660	OsMKK5	Os06g09180	JrMKK5-1	JreChr01G12357	CiPawMKK5-1	CiPaw.02G129900	CcaMKK5-1	CCA0500S0226	PtMPK4	POPTR_0008S01030
	AtMKK5	At3g21220	OsMKK6	Os01g32660	JrMKK5-2	JreChr02G11070	CiPawMKK5-2	CiPaw.01G209900	CcaMKK5-2	CCA0754S0168	PtMPK5	POPTR_0010S25570
	AtMKK6	At5g56580	OsMKK10-1	Os02g46760	JrMKK6-1	JreChr03G12053	CiPawMKK6-1	CiPaw.03G222700	CcaMKK6-1	CCA1073S0010	PtMPK6	POPTR_0018S06810
	AtMKK7	At1g18350	OsMKK10-2	Os03g12390	JrMKK6-2	JreChr04G11235	CiPawMKK6-2	CiPaw.04G155200	CcaMKK6-2	CCA0886S0052	PtMPK7	POPTR_0010S05930
	AtMKK8	At3g06230	OsMKK10-3	Os03g50550	JrMKK9	JreChr15G11288	CiPawMKK9-1	CiPaw.16G097400	CcaMKK9-1	CCA1147S0023	PtMPK9	POPTR_0008S18410
	AtMKK9	At1g73500			JrMKK10-1	JreChr11G10873	CiPawMKK9-2	CiPaw.15G147400	CcaMKK9-2	CCA0605S0074	PtMPK10	POPTR_0001S02130
	AtMKK10	At1g32320			JrMKK10-2	JreChr12G10684	CiPawMKK10	CiPaw.11G096700	CcaMKK10-1	CCA1046S0024	PtMPK11-1	POPTR_0012S04010
					JrMKK10-3	JreChr16G10450			CcaMKK10-2	CCA1055S0078	PtMPK11-2	POPTR_0015S05400
Table S3.The numbers of MPKs and MKKs in Arabidopsis, rice, pecan, Chinese hickory, poplor and walnut.
	MPK				Total MPK	MKK				Total MKK
Group Plant species	A	B	C	D		A	B	C	D
Arabidopsis	3	5	4	8	20	3	1	2	4	10
Rice	2	1	2	10	15	2	1	2	3	8
Pecan	4	4	3	7	18	4	1	2	3	10
Chinese hickory	4	4	4	7	19	4	1	2	4	11
Poplor	4	3	4	10	21	3	1	2	5	11
Walnut	4	4	3	7	18	4	1	2	4	11
Table S4. The Pearson correlation coefficient (PCC) value between different gene pairs(PCC＞0.7）.
ID1	ID2	PCC
CiPawMPK9-1	CiPawMKK10	0.969358
CiPawMPK4-3	CiPawMKK5-1	0.941507
CiPawMPK6-1	CiPawMPK13	0.933816
CiPawMPK4-2	CiPawMPK4-1	0.916302
CiPawMPK3-2	CiPawMKK2-1	0.889626
CiPawMPK4-3	CiPawMKK6-2	0.888567
CiPawMPK7-1	CiPawMPK16-1	0.881154
CiPawMPK19	CiPawMKK2-1	0.871023
CiPawMKK6-2	CiPawMKK6-1	0.861644
CiPawMPK9-2	CiPawMPK9-1	0.861028
CiPawMPK3-2	CiPawMPK19	0.85692
CiPawMKK6-2	CiPawMKK5-1	0.841525
CiPawMPK6-1	CiPawMKK6-1	0.833239
CiPawMPK13	CiPawMKK6-1	0.826786
CiPawMPK19	CiPawMPK16-2	0.823666
CiPawMPK3-2	CiPawMKK9-1	0.822055
CiPawMKK9-2	CiPawMKK5-1	0.815036
CiPawMPK4-3	CiPawMPK13	0.813367
CiPawMPK7-2	CiPawMPK4-2	-0.812055
CiPawMPK7-1	CiPawMPK3-1	0.806367
CiPawMPK13	CiPawMKK2-2	0.806225
CiPawMPK20	CiPawMPK19	0.803489
CiPawMPK13	CiPawMKK6-2	0.802112
CiPawMKK9-1	CiPawMKK2-1	0.791132
CiPawMPK6-2	CiPawMPK6-1	0.789435
CiPawMPK16-2	CiPawMKK3	0.783847
CiPawMPK9-3	CiPawMKK3	-0.780687
CiPawMPK4-3	CiPawMKK9-2	0.775819
CiPawMPK6-1	CiPawMKK6-2	0.771621
CiPawMPK9-2	CiPawMKK10	0.766652
CiPawMPK6-2	CiPawMKK2-2	0.765895
CiPawMPK20	CiPawMPK16-2	0.752424
CiPawMPK6-2	CiPawMPK13	0.750924
CiPawMPK6-1	CiPawMPK4-3	0.747286
CiPawMPK3-2	CiPawMPK20	0.745778
CiPawMKK9-2	CiPawMKK2-2	0.740355
CiPawMPK4-3	CiPawMKK6-1	0.737976
CiPawMPK6-2	CiPawMKK6-2	0.731718
CiPawMPK13	CiPawMKK5-1	0.723658
CiPawMPK6-1	CiPawMKK2-2	0.720387
CiPawMPK3-2	CiPawMPK16-2	0.719867
CiPawMPK19	CiPawMPK16-1	0.711774
CiPawMPK3-1	CiPawMPK16-1	0.709074
Table S5. qPCR primers for MPK and MKK genes of pecan.
	Gene name	Gene ID	Primer sequence (5'~ 3')		Tm/℃	Product length/bp
MPK(7)	CiPawMPK3-1	CiPaw.14G076500	F:GGTCTGTGGGTTGCATCTT R:CTTCCCAAGGAGCTCTATCAAC		62	104
	CiPawMPK6-1	CiPaw.01G198700	F:GCATTGGCTCATCCCTACTT R:CTCCTTCATCTGTTCCTCACTC		62	117
	CiPawMPK6-2	CiPaw.02G123200	F:CAAGTACAAGCCACCCATCA R:ACGCACTCGCAATCTTCTT		62	113
	CiPawMPK4-3	CiPaw.02G033600	F:CCCTGGTGCTGTTGATTTACT R:CATGTAGAGGTGCCAAGTATGG		62	104
	CiPawMPK13	CiPaw.14G075800	F:ATGGAGACTGAAGCCAAAGG R:GACGGGATGTATAGGAGGGATA		62	114
	CiPawMPK1	CiPaw.07G157400	F:CTCCTCTGCTGTGACAACTATG R:AGACACTCCGTACCAGGAAA		62	107
	CiPawMPK7-1	CiPaw.07G050900	F:TGGGAACCTCCTTGTGAATG R:ACCAGCGAGTGACAACATAC		62	113
MKK(4)	CiPawMKK2-1	CiPaw.03G211300	F:GGGCTTACTTCCTAACCTCAAG R:GAGCAGATCGCCATCCATAAA		62	103
	CiPawMKK2-2	CiPaw.04G147300	F:CGGGTGAAGGATGGGTAAAC R:AGAGCAGAACTGTGGAGAGA		62	101
	CiPawMKK3	CiPaw.03G043100	F:AGAATACCTGAACCTGTCCTTTC R:GGCTTGATGTCTCTGTGAACTA		62	101
	CiPawMKK5-1	CiPaw.02G129900	F:GGATCTAAACCACGGCCAATAC R:CCAACTGCGAAAGGGAATCT		62	102
